# Supplementary material for: The Association Between HIV Infection and Carotid Intima-Media Thickness in the Era of Antiretroviral Therapy: A Meta-Analysis
Source: Viruses. 2025 Jun 25;17(7):894. doi: 10.3390/v17070894 (PMC12298079; doi:10.3390/v17070894)
Supplement: Supplementary file 1 [file viruses-17-00894-s001.zip]

Archive with 2 entries (2 files):
- viruses-3716372-supplementary s1.pdf
- viruses-3716372-supplementary s2-Table S6 PRISMA_2020_checklist.pdf
